# Supplementary material for: Prior-guided factorization for reliable imputation of scRNA-seq data
Source: PLoS Comput Biol. 2026 Mar 20;22(3):e1014051. doi: 10.1371/journal.pcbi.1014051 (PMC13004523; doi:10.1371/journal.pcbi.1014051)
Supplement: S1 Table — For the D1 dataset, we evaluated ARI, ACC, AUC, F1, and the silhouette coefficient on the data before and after processing by 14 imputation methods. (XLS) [file pcbi.1014051.s010.xls]

## Sheet: Sheet1
	ERCC spike-in scRNA-seq data						Humanbrain scRNA-seq data
Method	ARI	ACC	AUC	F1	Silhouette	Method	ARI	ACC	AUC	F1	Silhouette
raw	0.220377	0.653381	0.613661	0.487467	0.115138	raw	0.887331	0.96458	0.932684	0.910461	0.717454
AutoImpute	0.116333	0.609254	0.561343	0.416057	0.107736	AutoImpute	0.627206	0.892211	0.783191	0.694731	0.577441
DCA	0.025855	0.566864	0.516366	0.359631	0.0856313	DCA	0.604587	0.889127	0.765136	0.67234	0.522698
DeepImpute	0.182125	0.576799	0.608326	0.525456	0.185886	DeepImpute	0.896388	0.96593	0.956792	0.918865	0.68366
DrImpute						DrImpute	0.74081	0.923934	0.838472	0.788939	0.815897
MAGIC	0.0252749	0.544801	0.516366	0.386998	0.137214	MAGIC	0.447181	0.84288	0.700002	0.544325	0.546173
SAVER						SAVER	0.850722	0.953481	0.911477	0.881014	0.661255
scFP	0.150044	0.602238	0.582067	0.466425	0.113633	scFP	0.794762	0.936565	0.881643	0.835948	0.675151
scGAIN	0.421379	0.743321	0.713741	0.6188	0.174316	scGAIN	0.328215	0.802925	0.652642	0.45288	0.53426
scGNN	0.181249	0.630232	0.595414	0.469542	0.092987	scGNN	0.739937	0.922041	0.845165	0.789866	0.554967
scIGANs	0.142031	0.540726	0.587565	0.513822	0.193546	scIGANs	0.524944	0.86415	0.735304	0.609351	0.536737
scImpute	0.438348	0.749132	0.723669	0.632367	0.162201	scImpute	0.971924	0.990964	0.984566	0.977862	0.834307
SCRABBLE						SCRABBLE	0.436905	0.838549	0.697176	0.537422	0.364735
scMASKGAN	0.49396	0.775246	0.750253	0.667	0.199116	scMASKGAN	0.630855	0.892302	0.787313	0.698741	0.538181
VIPER						VIPER	0.832185	0.948061	0.899918	0.865923	0.69123
AGImpute	0.00743677	0.529442	0.506944	0.383704	0.0765636	AGImpute	0.482	0.829442	0.706944	0.683704	0.436564
scZN	0.567159	0.80746	0.787254	0.715583	0.224978	scZN	0.844644	0.95212	0.904154	0.875695	0.55203
scZN_priorNMF	0.650688	0.835286	0.81986	0.757929	0.228445	scZN_priorNMF	1	1	1	1	0.788501
	Timecourse scRNA-seq data						mESC scRNA-seq data
Method	ARI	ACC	AUC	F1	Silhouette	Method	ARI	ACC	AUC	F1	Silhouette
raw	0.710404	0.908842	0.871178	0.768522	0.756665	raw	0.808916	0.907528	0.907461	0.887285	0.541588
AutoImpute	0.619752	0.88159	0.820746	0.695169	0.59186	AutoImpute
DCA	0.7141	0.910161	0.872456	0.771369	0.735627	DCA	0.830567	0.918791	0.914362	0.898102	0.576329
DeepImpute	0.674531	0.898393	0.849715	0.739263	0.677415	DeepImpute	0.224258	0.627387	0.6122	0.535503	0.574452
DrImpute						DrImpute
MAGIC	0.446426	0.82961	0.729204	0.55479	0.536059	MAGIC	0.234412	0.623916	0.619925	0.561337	0.417787
SAVER						SAVER	0.445866	0.73179	0.724674	0.673245	0.437845
scFP	0.670267	0.900843	0.834924	0.733062	0.64164	scFP	0.231448	0.631955	0.615446	0.536965	0.490016
scGAIN	0.260832	0.757308	0.643806	0.415705	0.65211	scGAIN	0.1291	0.57516	0.565636	0.49427	0.723047
scGNN	0.487741	0.837752	0.757279	0.591228	0.570548	scGNN	0.232466	0.629315	0.616936	0.545432	0.429576
scIGANs	0.985889	0.995743	0.992833	0.988586	0.807081	scIGANs	0.992946	0.996611	0.996558	0.995778	0.606409
scImpute	0.740231	0.918046	0.887511	0.792491	0.761771	scImpute	0.995	0.997	0.997	0.998	0.597073
SCRABBLE						SCRABBLE
scMASKGAN	0.622806	0.882488	0.822455	0.697654	0.594436	scMASKGAN	0.997388	0.998745	0.99867	0.998436	0.56394
VIPER						VIPER	0.0093229	0.529609	0.50472	0.392497	0.564254
AGImpute	0.392	0.729442	0.635694	0.663704	0.536564	AGImpute	0.582	0.846566	0.489497	0.654944	0.531564
scZN	0.712233	0.909385	0.872259	0.770007	0.666527	scZN	0.918699	0.960874	0.960187	0.951508	0.600633
scZN_priorNMF	0.954241	0.986132	0.979276	0.963038	0.76624	scZN_priorNMF	0.999477	0.999749	0.999731	0.999687	0.736018
	sc_dropseq scRNA-seq data						sc_celseq2 scRNA-seq data						sc_10x scRNA-seq data
Method	ARI	ACC	AUC	F1	Silhouette	Method	ARI	ACC	AUC	F1	Silhouette	Method	ARI	ACC	AUC	F1	Silhouette
raw	0.8183	0.919249	0.908348	0.880976	0.798657	raw	0.977253	0.989824	0.988111	0.985155	0.856827	raw	0.993294	0.997021	0.996618	0.995548	0.802582
AutoImpute	0.611048	0.825541	0.808736	0.747614	0.556282	AutoImpute	0.648563	0.835687	0.839278	0.780623	0.48419	AutoImpute
DCA	0.795257	0.908978	0.897103	0.86593	0.749681	DCA	0.977253	0.989824	0.988111	0.985155	0.747922	DCA	0.990068	0.995588	0.994975	0.993405	0.800376
DeepImpute						DeepImpute						DeepImpute
DrImpute						DrImpute						DrImpute
MAGIC	0.302852	0.6896	0.654119	0.544205	0.39985	MAGIC	0.102922	0.576855	0.556911	0.444732	0.594353	MAGIC	0.983391	0.99262	0.991678	0.988973	0.689141
SAVER						SAVER	0.445866	0.73179	0.724674	0.673245	0.437845	SAVER
scFP	0.854289	0.935249	0.926081	0.904543	0.840526	scFP	0.977253	0.989824	0.988111	0.985155	0.839434	scFP	0.990068	0.995588	0.994975	0.993405	0.719335
scGAIN	0.245823	0.663565	0.626125	0.507888	0.5889	scGAIN	0.270989	0.666418	0.64078	0.535155	0.802497	scGAIN	0.728523	0.877567	0.869972	0.822388	0.669161
scGNN	0.944787	0.975427	0.971452	0.963886	0.710032	scGNN	0.652793	0.836965	0.842894	0.784157	0.664381	scGNN	0.986621	0.994056	0.993255	0.991117	0.806726
scIGANs	1	1	1	1	0.890024	scIGANs	0.760741	0.890884	0.887919	0.846924	0.753443	scIGANs	1	1	1	1	0.808365
scImpute	1	1	1	1	0.895543	scImpute	1	1	1	1	0.903216	scImpute	0.996758	0.998559	0.998348	0.997847	0.691394
SCRABBLE						SCRABBLE						SCRABBLE
scMASKGAN	1	1	1	1	0.823398	scMASKGAN	1	1	1	1	0.782007	scMASKGAN	1	1	1	1	0.782007
VIPER						VIPER						VIPER
scZN	1	1	1	1	0.855876	scZN	0.977103	0.989744	0.988623	0.985076	0.796771	scZN	0.993294	0.997021	0.996618	0.995548	0.771268
scZN_priorNMF	1	1	1	1	0.893392	scZN_priorNMF	1	1	1	1	0.893563	scZN_priorNMF	1	1	1	1	0.810688
(k)	Human brain	ERCC spike-in	mESC	Time-course
2	0.712	0.501	0.821	0.638
10	0.845	0.548	0.901	0.712
15	0.832	0.567	0.919	0.704
20	0.818	0.556	0.912	0.712
25	0.792	0.538	0.887	0.689
30	0.758	0.512	0.853	0.655
35	0.726	0.489	0.824	0.626
40	0.694	0.462	0.793	0.598
45	0.681	0.451	0.776	0.584
50	0.664	0.438	0.759	0.571
