# Supplementary material for: Prior-guided factorization for reliable imputation of scRNA-seq data
Source: PLoS Comput Biol. 2026 Mar 20;22(3):e1014051. doi: 10.1371/journal.pcbi.1014051 (PMC13004523; doi:10.1371/journal.pcbi.1014051)
Supplement: S2 Table — We conducted five independent runs on the ERCC Spike-in, Time-course, and Dentate Gyrus scRNA-seq datasets to assess stability with and without incorporating priors, in order to determine whether the framework’s non-convexity is mitigated. (XLS) [file pcbi.1014051.s011.xls]

## Sheet: Sheet1
Robustness Analysis of scZN and scZN_priorNMF across Datasets
Dataset	Method	1-ARI	2-ARI	3-ARI	4-ARI	5-ARI	1-SI	2-SI	3-SI	4-SI	5-SI
ERCC	raw	0.28	0.28	0.28	0.28	0.28	0.115	0.115	0.115	0.115	0.115
	scZN	0.56	0.63	0.58	0.64	0.54	0.223	0.225	0.223	0.224	0.225
	scZN_priorNMF	0.628	0.643	0.642	0.636	0.633	0.228	0.229	0.228	0.228	0.228
Time-course	raw	0.711	0.711	0.711	0.711	0.711	0.757	0.757	0.757	0.757	0.757
	scZN	0.712	0.735	0.698	0.742	0.705	0.667	0.689	0.653	0.691	0.66
	scZN_priorNMF	0.954	0.968	0.947	0.962	0.949	0.766	0.781	0.758	0.772	0.761
DentateGyrus	raw	0.457	0.457	0.457	0.457	0.457	0.487	0.487	0.487	0.487	0.487
	scZN	0.493	0.528	0.472	0.531	0.485	0.498	0.534	0.476	0.528	0.489
	scZN_priorNMF	0.568	0.586	0.551	0.589	0.56	0.591	0.612	0.574	0.618	0.586
